# Supplementary material for: Protein–protein interaction analysis reveals a novel cancer stem cell related target TMEM17 in colorectal cancer
Source: Cancer Cell Int. 2021 Feb 6;21:94. doi: 10.1186/s12935-021-01794-2 (PMC7868027; doi:10.1186/s12935-021-01794-2)
Supplement: Supplementary file 2 — Additional file 2: Table S1. The HALLMARK pathway analysis of patients’ genomic profiles in the CIT data set. [file 12935_2021_1794_MOESM2_ESM.csv]

The HALLMARK?pathway analysis of?patients�� genomic profiles in the CIT data set.
Gene.Set.Term	Observed.score	Pvalue	Adjusted.Pvalue
HALLMARK_PANCREAS_BETA_CELLS	-0.528475476	0	0
HALLMARK_TGF_BETA_SIGNALING	0.491332671	0	0
HALLMARK_INTERFERON_ALPHA_RESPONSE	0.447961024	0	0
HALLMARK_UV_RESPONSE_DN	0.486560401	0	0
HALLMARK_APOPTOSIS	0.338878717	0	0
HALLMARK_OXIDATIVE_PHOSPHORYLATION	0.318959685	0	0
HALLMARK_KRAS_SIGNALING_DN	-0.446218159	0	0
HALLMARK_KRAS_SIGNALING_UP	0.427128952	0	0
HALLMARK_P53_PATHWAY	0.357164565	0	0
HALLMARK_EPITHELIAL_MESENCHYMAL_TRANSITION	0.579199879	0	0
HALLMARK_INTERFERON_GAMMA_RESPONSE	0.412425318	0	0
HALLMARK_MITOTIC_SPINDLE	0.403530972	0	0
HALLMARK_TNFA_SIGNALING_VIA_NFKB	0.455665668	0	0
HALLMARK_WNT_BETA_CATENIN_SIGNALING	0.519528519	0.002	0.006666667
HALLMARK_MTORC1_SIGNALING	0.289685927	0.002	0.006666667
HALLMARK_G2M_CHECKPOINT	0.301033957	0.004	0.011764706
HALLMARK_XENOBIOTIC_METABOLISM	-0.343723288	0.004	0.011764706
HALLMARK_UNFOLDED_PROTEIN_RESPONSE	0.328618494	0.008	0.022222222
HALLMARK_ALLOGRAFT_REJECTION	0.270404336	0.01	0.026315789
HALLMARK_MYC_TARGETS_V1	0.27510688	0.012	0.028571429
HALLMARK_IL2_STAT5_SIGNALING	0.264293707	0.012	0.028571429
HALLMARK_HYPOXIA	0.254907955	0.02	0.045454545
